# Supplementary material for: Inflammatory Dietary Potential Is Associated with Vitamin Depletion and Gut Microbial Dysbiosis in Early Pregnancy
Source: Nutrients. 2024 Mar 24;16(7):935. doi: 10.3390/nu16070935 (PMC11013194; doi:10.3390/nu16070935)
Supplement: Supplementary file 1 [file nutrients-16-00935-s001.zip]

Archive with 4 entries (4 files):
- Supplemental Figures and Legends.pdf
- Table_S1.xlsx
- Table_S2.xlsx
- Table_S3.xlsx
