# Supplementary material for: Inflammatory Dietary Potential Is Associated with Vitamin Depletion and Gut Microbial Dysbiosis in Early Pregnancy
Source: Nutrients. 2024 Mar 24;16(7):935. doi: 10.3390/nu16070935 (PMC11013194; doi:10.3390/nu16070935)
Supplement: Supplementary file 1 [file nutrients-16-00935-s001.zip › Table_S3.xlsx]

## Sheet: Microbiome_Profiler_Results
Terms Increased by DII
ID		Term	Gene Ratio	BgRatio	p-value	a.pvalue
map00910	map00910	Nitrogen metabolism	5/100	68/13584	0.000141153	0.00917493	0.00698334	K00363/K00368/K02591/K00370/K00371	6
map02020	map02020	Two-component system	12/100	499/13584	0.000294153	0.00955998	0.00727642	K07642/K07784/K07638/K07659/K07666/K07788/K07789/K12293/K07669/K00370/K00371/K00373	12
map02026	map02026	Biofilm formation - Escherichia coli	4/100	61/13584	0.00104613	0.0178936	0.0136194	K18968/K07638/K07659/K03087	4
map00010	map00010	Glycolysis / Gluconeogenesis	5/100	106/13584	0.00110114	0.0178936	0.0136194	K13953/K01085/K11532/K00163/K16370	4
map00052	map00052	Galactose metabolism	4/100	78/13584	0.00259972	0.0337963	0.0257235	K12112/K12111/K00883/K16370
									5
									12
									4
									5
									4
